# Supplementary material for: Synthesis and Characterisation of Hemihydrate Gypsum–Polyacrylamide Composite: A Novel Inorganic/Organic Cementitious Material
Source: Materials (Basel). 2024 Mar 26;17(7):1510. doi: 10.3390/ma17071510 (PMC11012305; doi:10.3390/ma17071510)
Supplement: Supplementary file 1 [file materials-17-01510-s001.zip]

Archive with 1 entries (1 files):
- materials-2920069-supplementary.pdf
